# Supplementary material for: Correlations Between Amelioration of Rotenone-Induced Parkinson’s Symptoms by Amomum tsaoko Flavonoids and Gut Microbiota in Mice
Source: Int J Mol Sci. 2025 Feb 16;26(4):1676. doi: 10.3390/ijms26041676 (PMC11855768; doi:10.3390/ijms26041676)
Supplement: Supplementary file 1 [file ijms-26-01676-s001.zip]

Archive with 1 entries (1 files):
- ijms-3461360-supplementary.pdf
